# Supplementary material for: Nintedanib Induces Mesenchymal-to-Epithelial Transition and Reduces Subretinal Fibrosis Through Metabolic Reprogramming
Source: Int J Mol Sci. 2025 Jul 24;26(15):7131. doi: 10.3390/ijms26157131 (PMC12346381; doi:10.3390/ijms26157131)
Supplement: Supplementary file 1 [file ijms-26-07131-s001.zip]

Archive with 1 entries (1 files):
- ijms-3745824-supplementary.pdf
